# Supplementary material for: Mapping Powdery Mildew (Blumeria graminis f. sp. tritici) Resistance in Wild and Cultivated Tetraploid Wheats
Source: Int J Mol Sci. 2020 Oct 24;21(21):7910. doi: 10.3390/ijms21217910 (PMC7662567; doi:10.3390/ijms21217910)
Supplement: Supplementary file 1 [file ijms-21-07910-s001.zip]

Archive with 5 entries (4 files):
- Supplemental Materials/
- Supplemental Materials/Figure S1.docx
- Supplemental Materials/Table S1.xlsx
- Supplemental Materials/Table S2.xlsx
- Supplemental Materials/Table S3.xlsx
