# Supplementary material for: Mapping Powdery Mildew (Blumeria graminis f. sp. tritici) Resistance in Wild and Cultivated Tetraploid Wheats
Source: Int J Mol Sci. 2020 Oct 24;21(21):7910. doi: 10.3390/ijms21217910 (PMC7662567; doi:10.3390/ijms21217910)
Supplement: Supplementary file 1 [file ijms-21-07910-s001.zip › Supplemental Materials/Table S1.xlsx]

## Sheet: Foglio1
Table S1. List of accessions of T. turgidum subspecies included in the tetraploid wheat collection and infection type values for resistance to powdery mildew at seedlings (race O2) and adult plants.
Code	Subspecies	Cultivar/accession	Year of release	Country	Pedigree	Seedlings	Adult plants
						Infection type (scale 0-4)	Infection type (scale 0-9)
P001	durum	Baio	1998	Italy	Duilio/F21//G76	4	6
P002	durum	Ariosto	2005	Italy	Karim/GA7-X3//Duilio	3.9	5.25
P003	durum	PC32	-	Italy	Breeding line derived from F6 Latino/Primadur	4	7.5
P004	durum	5BIL-42	-	Italy	Breeding line derived from Latino/MG29896	0.65	0.75
P005	durum	AC_Navigator	1998	Canada	Kyle/WB 881	4	3.5
P006	durum	Adamello	1985	Italy	Valforte/Turkis line 7112	4	4.5
P007	durum	Alemanno	2006	Italy	Cappelli/Duilio	3.75	6.75
P008	durum	Altar84	1984	Mexico	Ruff/Flamingo, Mex//Mexicali 75/3/Shearwater	3.875	7.75
P009	durum	Ambral	1986	France	D-76018/Valdur	4	4.625
P010	durum	Anco Marzio	2003	Italy	Stotka//Altar84/Ald	4	6.5
P011	durum	Antas	1988	Italy	Barrigon-Yaqui-Enano/4/Tehuacan-60/3/Yaktana-54//Norin-10/Brevor/5/Tacur-Tipo-125//Tehuacan-60/Ichnusa	4	6.25
P012	durum	Appio	1982	Italy	Cappelli//Gaviota/Yuma	4	5.125
P013	durum	Appulo	1973	Italy	Cappelli/Grifoni//Capeiti-8	4	3.625
P014	durum	Arcangelo	1983	Italy	Creso/Appulo	3.855	5.375
P015	durum	Arcobaleno	1995	Italy/Spain	Chen/Altar 84	4	7.25
P016	durum	Ionio	1995	Italy	Lira/Vic	3.875	5.25
P017	durum	Arnacoris	2005	Italy	-	4	1.25
P018	durum	Athena	1982	Italy	Ranieri/Jucci	3.3	5.625
P019	durum	Aziziah	1925	Italy	Selected from exotic landraces “Near East”	4	5.75
P020	durum	Barcarol	-	Italy	-	4	4.375
P021	durum	Belfuggito	1973	Italy	Conte Morando/3/ T. turgidum ssp dicoccoides /Duro Australiano// T. persicum var ekinatum/ Duro Australiano	0.7	0
P022	durum	Berillo	1981	Italy	Haynaldia villosa/3*Cappelli/5/Yakatana-54//Norin-10/Brevor/3/ST-464/6/2*Thatcher	3.9	4.875
P023	durum	Brindur	1987	France	Crosby/623//Edmore	4	5.5
P024	durum	Cannizzo	1998	Italy	F5 Capeiti/Valnova// F5 Patrizio/Valforte	3.3	3
P025	durum	Canyon	2005	Italy	-	4	4
P026	durum	Capeiti	1955	Italy	Eiti 6/Cappelli	3.9	3.75
P027	durum	Cappelli	1915	Italy	Strampelli selection from “Jean Retifah”	4	2.5
P028	durum	Casanova	2003	Italy	Flavio/Syene//Duilio	3.55	3.375
P029	durum	Ceedur	1994	France	Mondur/2587.8.6//Edmore/Chandur	4	2.625
P030	durum	Chiara	2003	Italy	Arcangelo/Fortore	4	5
P031	durum	Ciccio	1996	Italy	F6 Appulo/Valnova//F5 Valforte/Patrizio	4	7.5
P032	durum	Ciclope	2006	Italy	Trinakria/Berillo//Valnova/Trinakria	3.9	4.125
P033	durum	Cirillo	1992	Italy	Jucci/Polesine//Creso/Montanari	3.535	4.125
P034	durum	Claudio	1998	Italy	CIMMYT's selection 35/Durango//IS1938/Grazia	4	3.875
P035	durum	Colosseo	1995	Italy	Mutant Mexa/Creso	4	7
P036	durum	Cosmodur	1992	France	Natural hybridization of D881 line	4	6.75
P037	durum	Creso	1974	Italy	Yaktana-54/Norin 10-B//2*Cappelli-63/3/3*Tehuacan-60/4/Capelli-B144	3.8	6
P038	durum	Dauno	1992	Italy	Gediz-75/Flamingo, Mex//Teal, Mex	4	5
P039	durum	Doral	1992	France	INRA-164-1-27/IDSN-45	4	4
P040	durum	Duetto	2002	Italy	1485 x 83.74	4	5
P041	durum	Duilio	1984	Italy	Cappelli//Anhinga/Flamingo, Mex	4	5.75
P042	durum	Durfort	1996	France	Selected from REVA population	4	6.25
P043	durum	Dylan	2002	Italy	Neodur/Ulisse	4	5.5
P044	durum	Enduro	1991	Italy	Gaviota/Tehuacan-60//Mexicali-75	4	5.625
P045	durum	Exeldur	1992	France	Valdur/Regal	3.8	4.5
P046	durum	Fauno	1992	Italy	Gediz-75/Flamingo, Mex//Teal, Mex	4	6
P047	durum	Fenix	1990	Italy	Madif/Durum Tunisian//Valgerardo	3.6	6.5
P048	durum	Fiore	2001	Italy	Derived from CIMMYT's selection	4	7.25
P049	durum	Fortore	1995	Italy	Capeiti-8/Valforte	4	6
P050	durum	Gianni	1992	Italy	Multiple cross among durum wheat cultivar	4	0.5
P051	durum	Giotto	1999	Italy	W.A 6518-2/GA547	3.85	4.125
P052	durum	Granizo	1992	Spain	Yel S/Shaw S	3.65	5.5
P053	durum	Grazia	1985	Italy	Leeds (M 6800127)/Valselva	3.5	4.625
P054	durum	Grecale	2002	Italy	S2/WB 881//Plinio/F22	3.64	7
P055	durum	Grifoni	1949	Italy	Cappelli/Triticum aestivum	4	5.25
P056	durum	Hymera	1970	Italy	B-14/Capeiti-8	4	6
P057	durum	Imhotep	2005	Italy	-	4	4.5
P058	durum	Iride	1996	Italy	Altar 84/Ares	4	3.625
P059	durum	Italo	1993	Italy	Complex cross between Italian and Turkish genotypes	4	7.75
P060	durum	K26	2006	Italy	Spontaneuos mutant derived from Simeto/Colosseo	4	6
P061	durum	Karel	1980	Italy	Mx-198/Maristella	4	4.75
P062	durum	Kiperounda	1956	Marocco	Selected from landraces	3.5	3.25
P063	durum	Kronos	1993	United States	APB MSFRS POP Sel (D03-12)	4	5.75
P064	durum	L092	2004	United States	1A. 1D/Len//Langdon/3/2*Renville	3.8	5.75
P065	durum	L252	2004	United States	1A. 1D/Len//Langdon/3/2*Renville	3.65	3.25
P066	durum	Lambro	1973	Italy	Conte Morando/3/ T. turgidum ssp dicoccoides /Duro Australiano// T. persicum var ekinatum/ Duro Australiano	1	0.25
P067	durum	Langdon	1956	United States	Yuma (T. turgidum ssp durum)/Stewart (T. turgidum ssp. durum)//Carleton	4	3.25
P068	durum	Latino	1982	Italy	Cappelli/Anhinga//T. turgidum	4	4.5
P069	durum	Latinur	2003	France	-	3.75	1.75
P070	durum	Lloyd	1983	United States	Cando/Edmore	3.5	6.75
P071	durum	Maestrale	2004	Italy	Iride/Svevo	3.8	5.75
P072	durum	Meridiano	1999	Italy	Simeto/WB 881/Duilio/F21	4	6.25
P073	durum	Messapia	1982	Italy	Mex/Crane (SIB)//Tito	4	6.25
P074	durum	Mexicali 75	1975	Mexico	Gerardo-VZ-469/3/Jori (SIB)//ND-61-130/Leeds	0.5	4
P075	durum	Mida	1975	Italy	Yaktana-54/Norin 10-B//2*Cappelli-63/3/2*Tehuacan-60/4/Capelli-B144	4	4.625
P076	durum	Nefer	1996	France	164/Keops	4	3.5
P077	durum	Neodur	1987	France	184-7/Valdur//Edmore	4	4
P078	durum	Neolatino	2007	Italy	Latino/Trinakria//MG1433/4/Latino	4	6.5
P079	durum	Normanno	2002	Italy	Simeto/F22//L35	3.675	5
P080	durum	Ofanto	1990	Italy	Adamello/Appulo	3.8	5.25
P081	durum	Orfeo	2004	Italy	Creso/Simeto	3.5	3.375
P082	durum	Martino	1998	Italy	Appulo/Produra	4	6
P083	durum	Orobel	1999	Italy	Composite INRA/Gil Ble Dur	3.785	4.75
P084	durum	Parsifal	1992	France	INRA 92-1/D81028	4	4.75
P085	durum	Pedroso	-	Spain	-	3.85	5
P086	durum	Platani	1995	Italy	Valnova/Capeiti-8	0.5	5.25
P087	durum	Plinio	1988	Italy	Linea D50/Trigo Candeal	3.375	3.75
P088	durum	Polesine	1975	Italy	Forlani/Aziziah	4	0.875
P089	durum	PR22D89	2005	Italy	Ofanto/Duilio//Ixos	4	4.75
P090	durum	Preco	1995	Italy	Edmore/WPB881//Selected line 3	4	5.75
P091	durum	Primadur	1984	France	Blondur//2587-8-6/Leeds	3.7	1.375
P092	durum	Produra	1980	United States	Tremes-Molle-Enano/2*Tehuacan-60/3/Zenati-Bouteille/Wells/4/2*Barrigon-Yaqui-Enano/Tehuacan-60/Tacur-Tipo-125-E/2*Tehuacan-60	3.8	4.75
P093	durum	Provenzal	1998	Italy	CIMMYT's selection (ATO’S CII3EIPUSOA 580)	4	4.25
P094	durum	Quadruro	1984	Italy	SC-146/ID83-NE	4	4.75
P095	durum	Quadrato	1999	Italy	Creso/Trinakria	4	6.25
P096	durum	Rusticano	1996	Italy	-	4	7.25
P097	durum	S99b34	2004	United States	1A. 1D/Len//Langdon/3/2*Renville	4	4.625
P098	durum	Saadi	1995	France	IDSM72-3/711.8	3.875	3.625
P099	durum	Amedeo	1987	Italy	Maristella/Capeiti	4	3.75
P100	durum	San Carlo	1996	Italy	Grazia/Degamit	4	6
P101	durum	Avispa	2001	Italy	-	3.9	4.75
P102	durum	Sansone	1977	Italy	Mara/Cappelli	3.8	3.875
P103	durum	Saragolla	2004	Italy	Iride/Line SPB 0114	3.5	2.875
P104	durum	Sharm 5	-	Syria	Selected from landraces Syrian	4	6
P105	durum	Simeto	1988	Italy	Capeit-8/Valnova	3.75	6
P106	durum	Strongfield	2005	Canada	AC-Avonlea/DT-665	4	6.25
P107	durum	Svevo	1996	Italy	CIMMYT's selection/Zenit	3.675	6
P108	durum	Taganrog	1934	Italy	Selected from landraces Russian	4	4.75
P109	durum	Timilia	1930	Italy	Selected from landraces of South Italy	4	1.125
P110	durum	Tito	1976	Italy	Lakota/Castelporziano	3.8	7.5
P111	durum	Tiziana	2001	Italy	Peleo/Neodur	4	7
P112	durum	Tresor	1984	Italy	Amber durum/S-22-80	3.8	7.25
P113	durum	Trinakria	1970	Italy	B-14/Capeiti-8	3.725	1.875
P114	durum	UC1113	2006	Canada	Kingfisher //Rossia/BD-1419/3/Mexi/CP/4/Waha/5/Yavaros-79	3.75	5
P115	durum	Valforte	1980	Italy	VZ-156/Cappelli//Yuma/2*Cappelli	4	4.25
P116	durum	Valgerardo	1975	Italy	Giorgio-324//Senatore Cappelli/Yuma	4	4.375
P117	durum	Valnova	1975	Italy	Giorgio-324//Senatore Cappelli/Yuma	4	5.5
P118	durum	Varano	1997	Italy	Capeiti-8/Creso//Creso/3/Valforte/Trinakria	3.35	4.875
P119	durum	Vendetta	2003	Italy	Creso/Ofanto	3.8	6.75
P120	durum	Vesuvio	1999	Italy	Ofanto/Simeto	3.55	5.75
P121	durum	Bronte	1996	Italy	Berillo/Latino	4	6.5
P122	durum	Virgilio	2002	France	Acalou/Shoula	3.5	5.5
P123	durum	Vitromax	1996	Italy/Spain	Turchia77/3/Jori/Anhunga//Flamingo, Mex	4	6.75
P124	durum	West Bread 881	-	United States	Complex cross of Ward, Wells, Cando, Waskana, Mexicali 75	6	9
P125	durum	Zenit	1992	Italy	Valriccardo/Vic	3.8	7.5
P126	turanicum	Kamut	-	-	-	4	6
P127	turanicum	CLTR11390	-	United State	-	4	5
P128	turanicum	PI68287	-	-	-	3.8	5.625
P129	turanicum	PI113393	-	Iraq	-	4	4.75
P130	turanicum	PI167481	-	Turkey, Denizli	-	3.375	3.125
P131	turanicum	PI191599	-	Marocco, Rabat-Sale	-	4	4.75
P132	turanicum	PI192641	-	Morocco	-	4	6
P133	turanicum	PI254206	-	Iran	-	4	5.125
P134	turanicum	PI278350	-	Italy	-	3.5	5.5
P135	turanicum	PI290530	-	Hungary, Pest	-	4	6
P136	turanicum	PI306665	-	France, Herault	-	4	5.75
P137	turanicum	PI576854	-	Turkey, Diyarbakir	-	4	4.5
P138	turanicum	PI623656	-	Iran, West Azerbaijan	-	4	6.25
P139	turanicum	PI624429	-	Iran, Bakhtaran	-	4	7
P140	turanicum	PI127106	-	Afghanistan, Faryab	-	4	8
P141	turanicum	PI67343	-	Australia, Victoria	-	3.8	5
P142	turanicum	PI192658	-	Morocco	-	4	6.5
P143	turanicum	PI184526	-	Portugal	-	3.5	5.5
P144	turanicum	PI352514	-	Azerbaijan	-	4	4.375
P145	turanicum	PI362067	-	Romania, Brasov	-	4	6.5
P146	polonicum	PI210845	-	Iran	-	4	0.375
P147	polonicum	PI223171	-	Jordan	-	4	0.125
P148	polonicum	PI266846	-	United Kingdom, England	-	4	3.25
P149	polonicum	PI272564	-	Hungary, Pest	-	3.75	0.125
P150	polonicum	PI278647	-	United Kingdom, England	-	3.9	3.5
P151	polonicum	PI286547	-	Ecuador	-	4	7.5
P152	polonicum	PI289606	-	United Kingdom, England	-	3.9	3.125
P153	polonicum	PI290512	-	Portugal	-	3.875	0.375
P154	polonicum	PI306549	-	Romania	-	1	0.375
P155	polonicum	PI330554	-	United Kingdom, England	-	4	3.5
P156	polonicum	PI330555	-	United Kingdom, England	-	4	4.625
P157	polonicum	PI349051	-	Georgia	-	0.5	0.25
P158	polonicum	PI352487	-	Germany, Saxony-Anhalt	-	3.3	0
P159	polonicum	PI352488	-	Italy	-	4	3.875
P160	polonicum	PI352489	-	Cyprus	-	1	0.375
P161	polonicum	PI366117	-	Egypt, Sinai	-	3.5	0.125
P162	polonicum	PI387479	-	Ethiopia	-	4	3.75
P163	polonicum	PI566593	-	United States	-	4	4.25
P164	polonicum	PI208911	-	Iraq	-	4	1.5
P165	turgidum	PI56263	-	Portugal, Lisboa	-	4	4.25
P166	turgidum	PI134946	-	Portugal, Lisboa	-	4	4
P167	turgidum	PI157983	-	Italy, Sicily	-	4	5.625
P168	turgidum	PI157985	-	Italy, Sicily	-	4	4
P169	turgidum	PI173503	-	Turkey, Artvin	-	3.5	0.125
P170	turgidum	PI185723	-	Portugal, Leira	-	4	4.25
P171	turgidum	PI191104	-	Spain	-	4	2.75
P172	turgidum	PI191145	-	Spain, Baleares	-	4	4.125
P173	turgidum	PI191203	-	Spain	-	4	5.625
P174	turgidum	PI286075	-	Poland	-	4	5
P175	turgidum	PI352544	-	Switzerland, Vaud	-	4	3.625
P176	turgidum	PI290522	-	Germany	-	4	0.375
P177	turgidum	PI290526	-	Hungary, Pest	-	3.55	0.5
P178	turgidum	PI341391	-	Turkey, Burdur	-	4	4.375
P179	turgidum	PI352538	-	United Kingdom	-	3.8	3.75
P180	turgidum	PI352541	-	Germany	-	4	5
P181	turgidum	PI352542	-	France	-	4	5.25
P182	turgidum	PI352543	-	France	-	4	4.125
P183	carthlicum	Citr7665	-	Russian Federation	-	4	5.25
P184	carthlicum	PI70738	-	Iraq	-	3.685	5
P185	carthlicum	PI94755	-	Georgia	-	4	0.625
P186	carthlicum	PI115816	-	Georgia	-	3.85	3
P187	carthlicum	PI283888	-	Iran	-	1	0.25
P188	carthlicum	PI341800	-	Russian Federation, Dagest	-	3.55	3.625
P189	carthlicum	PI499972	-	Georgia	-	0.465	0.125
P190	carthlicum	PI532501	-	Former Soviet Union	-	1.4	2.875
P191	carthlicum	PI572849	-	Georgia	-	4	6.25
P192	carthlicum	PI573182	-	Turkey, Kars	-	4	5.375
P193	carthlicum	PI585017	-	Georgia	-	0.6	0.5
P194	carthlicum	PI585018	-	Georgia	-	4	4.75
P195	dicoccum	MG5323	-	-	-	0.875	0.25
P196	dicoccum	MG5473	-	Spain	-	4	0.75
P197	dicoccum	Farvento	-	Italy	-	3.5	0.125
P198	dicoccum	Lucanica	-	Italy	-	4	0.125
P199	dicoccum	MG5350	-	Ethiopia	-	0.25	3.25
P200	dicoccum	MG4387	-	United Kingdom	-	0.6	0.125
P201	dicoccum	MG5416	-	Iran	-	0	0.125
P202	dicoccum	MG5471	-	Spain	-	4	5.625
P203	dicoccum	MG15516	-	Syria	-	4	3.375
P204	dicoccum	MG5344	-	Ethiopia	-	4	0.5
P205	dicoccum	MG5300	-	-	-	1	0.125
P206	dicoccum	MG5293	-	Italy	-	0	0
P207	dicoccum	Molise_Sel_Colli	-	Italy	-	0.75	0.125
P208	dicoccum	ISC_Foggia_152	-	Iran	-	0.8	0.25
P209	dicoccum	ISC_Foggia_159	-	Morocco	-	2.5	0.125
P210	dicoccum	ISC_Foggia_161	-	United Kingdom	-	0.65	0.125
P211	dicoccum	ISC_Foggia_171	-	Ethiopia	-	0.2	0.125
P212	dicoccum	ISC_Foggia_175	-	Hungary	-	4	0.125
P213	dicoccoides	MG4343	-	-	-	1	0.125
P214	dicoccoides	MG4328	-	-	-	1.8	0.125
P215	dicoccoides	MG5444	-	-	-	4	3.125
P216	dicoccoides	MG4330	-	-	-	1	0.5
P217	dicoccoides	PI346783	-	Hungary, Pest	-	1	0.25
P218	dicoccoides	PI481539	-	Israel	-	0.4	0.25
P219	dicoccoides	PI352323	-	Asia Minor	-	0.5	0.375
P220	dicoccoides	PI355459	-	Armenia	-	0	0
P221	dicoccoides	PI470944	-	Syria, Al Qunaytirah	-	1	0.25
- = not available
Accessions resistant to powdery mildew at seedling and adult plant stages are highlighted in grey
