# Supplementary material for: Mapping Powdery Mildew (Blumeria graminis f. sp. tritici) Resistance in Wild and Cultivated Tetraploid Wheats
Source: Int J Mol Sci. 2020 Oct 24;21(21):7910. doi: 10.3390/ijms21217910 (PMC7662567; doi:10.3390/ijms21217910)
Supplement: Supplementary file 1 [file ijms-21-07910-s001.zip › Supplemental Materials/Table S2.xlsx]

## Sheet: Foglio1
Table S2. Number of SNP markers polymorphic in the tetraploid wheat collection and map position according to the durum wheat consensus map [42] used as reference map.
Chromosome	Number of SNP markers	Map length (cM)	Number of SNPs/cM
1A	1244	150.3	8.27678
2A	1309	211.5	6.18913
3A	1057	184.2	5.73833
4A	912	175.8	5.18771
5A	1137	217	5.23963
6A	1219	131.2	9.29116
7A	1499	208.6	7.186
1B	1917	165.6	11.5761
2B	2057	190.7	10.7866
3B	1485	209.7	7.08155
4B	1018	135.8	7.49632
5B	1583	206.2	7.67701
6B	1448	155.9	9.28801
7B	1494	212.3	7.03721
Genome A	8377	1278.6	6.5517
Genome B	11002	1276.2	8.62091
Genomes AB	19379	2554.8	7.58533
