# Supplementary material for: Mapping Powdery Mildew (Blumeria graminis f. sp. tritici) Resistance in Wild and Cultivated Tetraploid Wheats
Source: Int J Mol Sci. 2020 Oct 24;21(21):7910. doi: 10.3390/ijms21217910 (PMC7662567; doi:10.3390/ijms21217910)
Supplement: Supplementary file 1 [file ijms-21-07910-s001.zip › Supplemental Materials/Table S3.xlsx]

## Sheet: Foglio1
Table S3. Comparison of significant QTL for powdery mildew resistance at seedlings and adult plants to previously reported Pm genes/QTL based on genetic positions on the consensus durum map [42] and physical position to the genome assembly of Triticum turgidum ssp. durum cv. Svevo.v1 [48].
QTL	QTL-tagging SNP	Chr.	Physical position (bp)	Genetic position (cM)	Confidence interval (cM)	Previously reported gene/QTL	References	Reference Number
QPm.mgb-1AS	IWB6155	1AS	9,960,116	10.8	0-20	Pm3	Zeller et al., 1993	49
						QPm.caas-1AS	Liang et al., 2006	50
						QPm.osu-1A	Chen et al., 2009	51
						Pm223899	Li et al., 2018	52
QPm.mgb-1AL	IWB1562	1AL	535547520	105.5			Present study
QPm.mgb-1BL	IWB62270	1BL	560384200	115.7	96-116	QPm.osu-1B	Chen et al., 2009	51
QPm.mgb-2AL.2	IWB32264	2AL	510733662	112	103-112	Qpm.sdau-2A	Qu et al., 2018	53
QPm.mgb-2AL.1	IWA6963	2AL	774519768	208.7	195-214	Pm4	Ma et al., 1994; Ullah et al., 2018	54,55
						PmDR147	Zhu et al., 2005	56
						PmE	Zhou et al., 2005	57
						Pm23	Hao et al., 2008	58
						PmLK906	Niu et al., 2008	59
QPm.mgb-2BS	IWB26314	2BS	4844683	3.1			Present study
QPm.mgb-3AL.2	IWB2350	3AL	540811043	80.8	68-84		Pm_RF	60
QPm.mgb-3AL.1	IWB60083	3AL	549634714	83.4	68-84		qApr3A	61
QPm.mgb-3BL.3	IWB27448	3BS	149866560	65			Present study
QPm.mgb-3BL.1	IWB63106	3BL	731241583	133			Present study
QPm.mgb-3BL.4	IWB10450	3BL	787574962	171	165-182	Pm41	Li et al., 2009	62
QPm.mgb-3BL.2	IWA7938	3BL	797223552	181.7	165-182	PmHNK	Xu et al., 2010	63
QPm.mgb-4AL	IWB31143	4AL	555057750	63.6	57-77	inra-4A	Bougot et al., 2006	64
QPm.mgb-4BL	IWB9483	4BL	674637578	124.4			Present study
QPm.mgb-5AL.1	IWA7773	5AL	431817017	84.2	77-87	QPm.ttu-5A	Jakobson et al., 2006	65
QPm.mgb-5AL.2	IWB55657	5AL	666966392	217			Present study
QPm.mgb-5BS	IWA7400	5BS	11753122	7.2	6-23	QPm.umb-5BS	Lillemo et al., 2012	66
						QPm.ttu-5B	Jakobson et al., 2006	65
QPm.mgb-5BL	IWB1762	5BL	545353694	112.5	103-123	QPm.inra-5B.2	Bougot et al., 2006	64
						Pm36	Blanco et al., 2008	67
						MlWE29	Zhang et al., 2009	68
						Ml3D232	Zhang et al., 2010	69
						PmAs846	Xue et al., 2012	70
						PmG25	Alam et al., 2013	71
						PM5B.2	Kang et al., 2020	72
QPm.mgb-6BL.1	IWB34994	6BL	569080772	104	104-117	QPm.caas-6BL.1	Asad et al., 2012	73
QPm.mgb-6BL.3	IWB42940	6BL	642292418	114.1	104-117	QPm.caas-6BL.2	Asad et al., 2012	73
						CP3	Marone et al., 2013	74
						PM_6B1	Kang et al., 2020	72
QPm.mgb-6BL.2	IWB15419	6BL	666669725	130.8	130-140	PmG3M	Xie et al., 2012	75
						CP4	Marone et al., 2013	74
						Pm54	Hao et al., 2015	76
QPm.mgb-7AS	IWB8620	7AS	224203539	111	90-113	QPm.caas-7A	Lan et al., 2009	77
QPm.mgb-7AL	IWB35735	7AL	705221250	191.4	190-208	QPm.inra-7A	Chantret et al., 2000	78
						Pm1 =Pm22	Singrun et al., 2003	79
						mlRD30	Singrun et al., 2004	80
						PmU	Qiu et al., 2005	81
						Mlm80	Yao et al., 2007	82
						mllW72	Ji et al., 2008	83
						Pm37	Perugini et al., 2008	84
						MlAG12	Maxwell et al., 2009	85
						MlWE18	Han et al., 2009	86
						PmG16	Ben-David et al., 2010	87
						QPm.umb-7AL	Lillemo et al., 2012	66
						PmTb7A.1	Chhuneja et al., 2012	88
						Pm59	Tan et al., 2018	89
						Pm60	Zou et al., 2018	27
QPm.mgb-7BS.1	IWB20808	7BS	71150010	45.2			Present study
QPm.mgb-7BS.2	IWB35777	7BS	91214298	50.2			Present study
QPm.mgb-7BL	IWB73442	7BL	411065432	82.1	66-86	Pm47	Xiao et al., 2013	90
						PmE	Ma et al., 2010	91
						Pm40	Zhong et al., 2016	92
